# Supplementary material for: Seroepidemiology for Orthorubulavirus suis in Mexican Pigs by Development of an Indirect ELISA Based on a Recombinant NP Protein
Source: Pathogens. 2024 Dec 22;13(12):1135. doi: 10.3390/pathogens13121135 (PMC11677145; doi:10.3390/pathogens13121135)
Supplement: Supplementary file 1 [file pathogens-13-01135-s001.zip]

Archive with 1 entries (1 files):
- pathogens-3341986-supplementary.xlsx
