# Supplementary material for: Seroepidemiology for Orthorubulavirus suis in Mexican Pigs by Development of an Indirect ELISA Based on a Recombinant NP Protein
Source: Pathogens. 2024 Dec 22;13(12):1135. doi: 10.3390/pathogens13121135 (PMC11677145; doi:10.3390/pathogens13121135)
Supplement: Supplementary file 1 [file pathogens-13-01135-s001.zip › pathogens-3341986-supplementary.xlsx]

## Sheet: Hoja1
Sera samples used in the seroepidemiology analysis
Antigen:	rNP-LPMV
Antigen Conc:	75 ng / well
cut off value:	25 %PP
No.	State	OD 450nm	25 % PP	Result
1	Jalisco 1	0.238	19.4683	Negative
2	Jalisco 2	0.138	11.2883	Negative
3	Jalisco 3	0.9955	81.4315	Positive
4	Jalisco 4	0.8815	72.1063	Positive
5	Jalisco 5	0.641	52.4335	Positive
6	Jalisco 6	0.9305	76.1145	Positive
7	Jalisco 7	0.287	23.4765	Negative
8	Jalisco 8	0.1955	15.9918	Negative
9	Jalisco 9	0.462	37.7914	Positive
10	Jalisco 10	0.576	47.1166	Positive
11	Jalisco 11	0.8995	73.5787	Positive
12	Jalisco 12	0.583	47.6892	Positive
13	Jalisco 13	0.391	31.9836	Positive
14	Jalisco 14	0.2505	20.4908	Negative
15	Jalisco 15	0.2845	23.272	Negative
16	Jalisco 16	0.4825	57.4063	Positive
17	Jalisco 17	0.2265	26.9482	Positive
18	Jalisco 18	0.072	8.56633	Negative
19	Jalisco 19	0.079	9.39917	Negative
20	Jalisco 20	0.0795	9.45866	Negative
21	Jalisco 21	0.09	10.7079	Negative
22	Jalisco 22	0.1195	14.2177	Negative
23	Jalisco 23	0.1325	15.7644	Negative
24	Jalisco 24	0.0585	6.96014	Negative
25	Jalisco 25	0.082	9.7561	Negative
26	Jalisco 26	0.06	7.13861	Negative
27	Jalisco 27	0.0675	8.03093	Negative
28	Jalisco 28	0.0605	7.1981	Negative
29	Jalisco 29	0.057	6.78168	Negative
30	Jalisco 30	0.085	10.113	Negative
31	Jalisco 31	0.0735	8.74479	Negative
32	Jalisco 32	0.0595	7.07912	Negative
33	Jalisco 33	0.0765	9.10173	Negative
34	Jalisco 34	0.047	5.59191	Negative
35	Jalisco 35	0.5755	68.3086	Positive
36	Jalisco 36	0.1305	15.4896	Negative
37	Jalisco 37	0.4535	53.8279	Positive
38	Jalisco 38	0.286	33.9466	Positive
39	Jalisco 39	0.335	39.7626	Positive
40	Jalisco 40	0.3185	37.8042	Positive
41	Jalisco 41	0.4985	59.1691	Positive
42	Jalisco 42	0.594	70.5045	Positive
43	Jalisco 43	0.3085	36.6172	Positive
44	Jalisco 44	0.524	62.1958	Positive
45	Jalisco 45	0.0635	7.53709	Negative
46	Jalisco 46	0.066	7.83383	Negative
47	Jalisco 47	0.193	13.1853	Negative
48	Jalisco 48	0.297	20.2904	Negative
49	Jalisco 49	0.2855	19.5047	Negative
50	Jalisco 50	0.5245	35.8326	Positive
51	Jalisco 51	0.1155	7.89069	Negative
52	Jalisco 52	0.6375	43.5525	Positive
53	Jalisco 53	0.245	16.7378	Negative
54	Jalisco 54	0.196	13.3903	Negative
55	Jalisco 55	0.1095	7.48079	Negative
56	Jalisco 56	0.1815	12.3997	Negative
57	Jalisco 57	0.282	19.2656	Negative
58	Jalisco 58	0.0455	3.10845	Negative
59	Jalisco 59	0.044	3.00598	Negative
60	Jalisco 60	0.3375	23.0572	Negative
61	Jalisco 61	0.2635	18.0017	Negative
62	Jalisco 62	0.2105	14.3809	Negative
63	Jalisco 63	0.4365	29.8207	Positive
64	Jalisco 64	0.792	54.1076	Positive
65	Jalisco 65	0.1175	8.02733	Negative
66	Jalisco 66	0.361	24.6627	Negative
67	Jalisco 67	0.5275	36.0376	Positive
68	Jalisco 68	0.536	36.6183	Positive
69	Jalisco 69	0.4015	27.4295	Positive
70	Jalisco 70	0.2175	14.8591	Negative
71	Jalisco 71	0.7705	52.6388	Positive
72	Jalisco 72	0.3215	21.9641	Negative
73	Jalisco 73	0.6185	42.2545	Positive
74	Jalisco 74	1.151	78.6336	Positive
75	Jalisco 75	0.735	50.2135	Positive
76	Jalisco 76	0.5995	39.6364	Positive
77	Jalisco 77	0.5	33.0579	Positive
78	Jalisco 78	0.1405	9.28926	Negative
79	Jalisco 79	0.704	46.5455	Positive
80	Jalisco 80	1.337	88.3967	Positive
81	Jalisco 81	0.18	11.9008	Negative
82	Jalisco 82	0.621	41.0579	Positive
83	Jalisco 83	1.1195	74.0165	Positive
84	Jalisco 84	0.656	43.3719	Positive
85	Jalisco 85	0.18	11.9008	Negative
86	Jalisco 86	0.146	9.65289	Negative
87	Jalisco 87	0.4385	28.9917	Positive
88	Jalisco 88	0.2795	18.4793	Negative
89	Jalisco 89	0.478	31.6033	Positive
90	Jalisco 90	0.5525	36.5289	Positive
91	Jalisco 91	0.5865	38.7769	Positive
92	Jalisco 92	0.5925	39.1736	Positive
93	Jalisco 93	0.089	5.8843	Negative
94	Jalisco 94	0.996	65.8512	Positive
95	Jalisco 95	0.27	17.8512	Negative
96	Jalisco 96	0.5605	37.0579	Positive
97	Jalisco 97	0.3225	21.3223	Negative
98	Jalisco 98	0.062	4.09917	Negative
99	Jalisco 99	0.4405	29.124	Positive
100	Jalisco 100	0.1045	6.90909	Negative
101	Jalisco 101	0.0615	4.06612	Negative
102	Jalisco 102	0.29	19.1736	Negative
103	Jalisco 103	0.288	19.0413	Negative
104	Jalisco 104	0.6495	42.9421	Positive
105	Jalisco 105	0.648	42.843	Positive
106	Jalisco 106	0.24	15.8678	Negative
107	Jalisco 107	0.243	16.0661	Negative
108	Jalisco 108	1.068	70.6116	Positive
109	Jalisco 109	0.817	54.0165	Positive
110	Jalisco 110	0.555	36.6942	Positive
111	Jalisco 111	0.9285	61.3884	Positive
112	Jalisco 112	0.056	3.70248	Negative
113	Jalisco 113	0.05	3.30579	Negative
114	Jalisco 114	0.442	29.2231	Positive
115	Jalisco 115	0.9735	84.5603	Positive
116	Jalisco 116	0.8005	69.5331	Positive
117	Jalisco 117	1.045	90.7709	Positive
118	Jalisco 118	0.05	4.34311	Negative
119	Jalisco 119	0.143	12.4213	Negative
120	Jalisco 120	0.291	25.2769	Positive
121	Jalisco 121	0.8565	74.3974	Positive
122	Jalisco 122	0.1965	17.0684	Negative
123	Jalisco 123	0.248	21.5418	Negative
124	Jalisco 124	0.353	30.6623	Positive
125	Jalisco 125	0.8645	75.0923	Positive
126	Jalisco 126	1.052	91.3789	Positive
127	Jalisco 127	0.9105	79.0879	Positive
128	Jalisco 128	1.121	97.3724	Positive
129	Jalisco 129	0.3305	28.7079	Positive
130	Jalisco 130	1.495	129.859	Positive
131	Jalisco 131	1.217	91.6761	Positive
132	Jalisco 132	0.782	58.9077	Positive
133	Jalisco 133	0.0645	4.85876	Negative
134	Jalisco 134	0.7005	52.7684	Positive
135	Jalisco 135	0.8495	63.9925	Positive
136	Jalisco 136	0.897	67.5706	Positive
137	Jalisco 137	2.281	171.827	Positive
138	Jalisco 138	0.967	72.8437	Positive
139	Jalisco 139	0.6695	50.4331	Positive
140	Jalisco 140	1.2045	90.7345	Positive
141	Jalisco 141	0.0675	5.08475	Negative
142	Jalisco 142	0.397	29.9058	Positive
143	Jalisco 143	0.0505	3.80414	Negative
144	Jalisco 144	0.3595	27.081	Positive
145	Jalisco 145	0.1515	11.4124	Negative
146	Jalisco 146	0.297	22.3729	Negative
147	Jalisco 147	1.011	76.1582	Positive
148	Jalisco 148	0.2425	18.2674	Negative
149	Jalisco 149	0.6295	47.42	Positive
150	Jalisco 150	0.4065	30.6215	Positive
151	Jalisco 151	0.1875	14.1243	Negative
152	Jalisco 152	0.2	15.0659	Negative
153	Jalisco 153	0.489	36.8362	Positive
154	Jalisco 154	0.045	3.38983	Negative
155	Jalisco 155	0.4055	30.5461	Positive
156	Jalisco 156	0.709	53.4087	Positive
157	Jalisco 157	0.333	25.0847	Positive
158	Jalisco 158	0.23	17.3258	Negative
159	Jalisco 159	0.1275	9.60452	Negative
160	Jalisco 160	0.33	24.8588	Negative
161	Jalisco 161	0.8103	61.0395	Positive
162	Jalisco 162	0.48	36.1582	Positive
163	Jalisco 163	0.166	12.5047	Negative
164	Jalisco 164	0.535	40.3013	Positive
165	Jalisco 165	0.8125	61.2053	Positive
166	Jalisco 166	1.5685	118.154	Positive
167	Jalisco 167	1.1025	83.0508	Positive
168	Jalisco 168	0.5315	40.0377	Positive
169	Jalisco 169	1.0415	78.4557	Positive
170	Jalisco 170	1.8695	140.829	Positive
171	Jalisco 171	0.6395	46.5938	Positive
172	Jalisco 172	0.35	25.5009	Positive
173	Jalisco 173	0.775	69.2737	Positive
174	Jalisco 174	0.5965	43.4608	Positive
175	Jalisco 175	1.1455	83.4608	Positive
176	Jalisco 176	1.112	99.3966	Positive
177	Jalisco 177	1.2415	90.4554	Positive
178	Jalisco 178	0.1845	13.4426	Negative
179	Jalisco 179	0.7555	67.5307	Positive
180	Jalisco 180	0.3305	24.0801	Negative
181	Jalisco 181	1.322	96.3206	Positive
182	Jalisco 182	0.899	80.3575	Positive
183	Jalisco 183	0.523	38.1056	Positive
184	Jalisco 184	0.2935	21.3843	Negative
185	Jalisco 185	0.341	30.4804	Positive
186	Jalisco 186	1.065	77.5956	Positive
187	Jalisco 187	1.896	138.142	Positive
188	Jalisco 188	0.439	39.2402	Positive
189	Jalisco 189	0.333	24.2623	Negative
190	Jalisco 190	1.352	98.5064	Positive
191	Jalisco 191	0.256	22.8827	Negative
192	Jalisco 192	0.1005	7.3224	Negative
193	Jalisco 193	0.4	29.1439	Positive
194	Jalisco 194	1.366	122.101	Positive
195	Jalisco 195	0.3055	22.2587	Negative
196	Jalisco 196	1.087	79.1985	Positive
197	Jalisco 197	1.3945	124.648	Positive
198	Jalisco 198	0.0715	5.20947	Negative
199	Jalisco 199	0.397	28.9253	Positive
200	Jalisco 200	1.0455	93.4525	Positive
201	Jalisco 201	0.268	19.5264	Negative
202	Jalisco 202	0.58	42.2587	Positive
203	Jalisco 203	0.439	39.2402	Positive
204	Jalisco 204	0.2305	16.7942	Negative
205	Jalisco 205	0.133	11.3384	Negative
206	Jalisco 206	0.075	6.39386	Negative
207	Jalisco 207	0.369	31.4578	Positive
208	Jalisco 208	0.2285	19.48	Negative
209	Jalisco 209	0.159	13.555	Negative
210	Jalisco 210	0.131	11.1679	Negative
211	Jalisco 211	0.1075	9.16454	Negative
212	Jalisco 212	0.2105	17.9454	Negative
213	Jalisco 213	0.515	43.9045	Positive
214	Jalisco 214	0.1715	14.6206	Negative
215	Jalisco 215	0.2385	20.3325	Negative
216	Jalisco 216	0.164	13.9812	Negative
217	Jalisco 217	0.69	58.8235	Positive
218	Jalisco 218	0.552	47.0588	Positive
219	Jalisco 219	0.323	27.5362	Positive
220	Jalisco 220	0.0415	3.53794	Negative
221	Jalisco 221	0.371	31.6283	Positive
222	Jalisco 222	0.721	61.4663	Positive
223	Jalisco 223	0.492	41.9437	Positive
224	Jalisco 224	0.7875	67.1355	Positive
225	Jalisco 225	0.6955	59.2924	Positive
226	Jalisco 226	0.828	70.5882	Positive
227	Jalisco 227	0.7955	67.8176	Positive
228	Jalisco 228	0.406	34.6121	Positive
229	Jalisco 229	0.1715	14.6206	Negative
230	Jalisco 230	0.351	29.9233	Positive
231	Jalisco 231	0.634	54.0494	Positive
232	Jalisco 232	0.8885	75.746	Positive
233	Jalisco 233	0.6555	55.8824	Positive
234	Jalisco 234	0.226	19.2668	Negative
235	Jalisco 235	0.6605	56.3086	Positive
236	Jalisco 236	0.827	70.503	Positive
237	Jalisco 237	0.967	82.4382	Positive
238	Jalisco 238	0.7745	66.0273	Positive
239	Jalisco 239	0.821	69.9915	Positive
240	Jalisco 240	0.95	80.9889	Positive
241	Jalisco 241	1.173	100	Positive
242	Jalisco 242	0.2625	40.1991	Positive
243	Jalisco 243	0.013	1.99081	Negative
244	Jalisco 244	0.05	7.65697	Negative
245	Jalisco 245	0.0295	4.51761	Negative
246	Jalisco 246	0.0425	6.50842	Negative
247	Jalisco 247	0.189	28.9433	Positive
248	Jalisco 248	0.3325	50.9188	Positive
249	Jalisco 249	0.397	60.7963	Positive
250	Jalisco 250	0.061	9.3415	Negative
251	Jalisco 251	0.4285	65.6202	Positive
252	Jalisco 252	0.223	38.0871	Positive
253	Jalisco 253	0.051	8.7105	Negative
254	Jalisco 254	0.5855	100	Positive
255	Aguascalientes 1	0.2595	21.227	Negative
256	Aguascalientes 2	0.9995	81.7587	Positive
257	Aguascalientes 3	0.886	72.4744	Positive
258	Aguascalientes 4	0.2745	22.454	Negative
259	Aguascalientes 5	0.9975	81.5951	Positive
260	Aguascalientes 6	0.687	56.1963	Positive
261	Aguascalientes 7	0.28	22.9039	Negative
262	Aguascalientes 8	0.464	37.955	Positive
263	Aguascalientes 9	0.7205	58.9366	Positive
264	Aguascalientes 10	1.2225	100	Positive
265	Aguascalientes 11	0.336	27.4847	Positive
266	Aguascalientes 12	0.8785	71.8609	Positive
267	Aguascalientes 13	1.189	97.2597	Positive
268	Aguascalientes 14	1.14	93.2515	Positive
269	Aguascalientes 15	0.5795	47.4029	Positive
270	Aguascalientes 16	0.1465	11.9836	Negative
271	Aguascalientes 17	0.8575	70.1431	Positive
272	Aguascalientes 18	0.388	31.7382	Positive
273	Aguascalientes 19	0.4135	33.8241	Positive
274	Aguascalientes 20	0.4755	38.8957	Positive
275	Aguascalientes 21	0.092	7.52556	Negative
276	Aguascalientes 22	0.1195	9.77505	Negative
277	Aguascalientes 23	0.407	33.2924	Positive
278	Aguascalientes 24	0.8055	65.8896	Positive
279	Aguascalientes 25	0.5355	43.8037	Positive
280	Aguascalientes 26	0.225	26.7698	Positive
281	Aguascalientes 27	0.115	13.6823	Negative
282	Aguascalientes 28	0.504	59.9643	Positive
283	Aguascalientes 29	0.592	70.4343	Positive
284	Aguascalientes 30	0.1295	15.4075	Negative
285	Aguascalientes 31	0.462	54.9673	Positive
286	Aguascalientes 32	0.289	34.3843	Positive
287	Aguascalientes 33	0.335	39.8572	Positive
288	Aguascalientes 34	0.317	37.7156	Positive
289	Aguascalientes 35	0.5015	59.6669	Positive
290	Aguascalientes 36	0.595	70.7912	Positive
291	Aguascalientes 37	0.3105	36.9423	Positive
292	Aguascalientes 38	0.538	64.0095	Positive
293	Aguascalientes 39	0.3525	41.9393	Positive
294	Aguascalientes 40	0.355	42.2368	Positive
295	Aguascalientes 41	0.7685	91.4337	Positive
296	Aguascalientes 42	0.044	5.23498	Negative
297	Aguascalientes 43	0.0465	5.53242	Negative
298	Aguascalientes 44	0.0565	6.72219	Negative
299	Aguascalientes 45	0.066	7.85247	Negative
300	Aguascalientes 46	0.0735	8.74479	Negative
301	Aguascalientes 47	0.2295	27.2404	Positive
302	Aguascalientes 48	0.1145	13.5905	Negative
303	Aguascalientes 49	0.5015	59.5252	Positive
304	Aguascalientes 50	0.0845	10.0297	Negative
305	Aguascalientes 51	0.228	27.0623	Positive
306	Aguascalientes 52	0.07	8.30861	Negative
307	Aguascalientes 53	0.081	9.61424	Negative
308	Aguascalientes 54	0.7655	90.8605	Positive
309	Aguascalientes 55	0.0765	9.08012	Negative
310	Aguascalientes 56	0.09	10.6825	Negative
311	Aguascalientes 57	0.1185	14.0653	Negative
312	Aguascalientes 58	0.1285	15.2522	Negative
313	Aguascalientes 59	0.056	6.64688	Negative
314	Aguascalientes 60	0.0795	9.4362	Negative
315	Aguascalientes 61	0.0605	7.18101	Negative
316	Aguascalientes 62	0.0655	7.77448	Negative
317	Aguascalientes 63	0.058	6.88427	Negative
318	Aguascalientes 64	0.055	6.52819	Negative
319	Aguascalientes 65	0.0845	10.0297	Negative
320	Aguascalientes 66	0.073	8.66469	Negative
321	Aguascalientes 67	0.057	6.76558	Negative
322	Aguascalientes 68	0.0725	8.60534	Negative
323	Aguascalientes 69	0.046	5.45994	Negative
324	Aguascalientes 70	0.041	4.86647	Negative
325	Aguascalientes 71	0.1385	10.2139	Negative
326	Aguascalientes 72	0.413	30.4572	Positive
327	Aguascalientes 73	0.494	36.4307	Positive
328	Aguascalientes 74	0.3425	25.2581	Positive
329	Aguascalientes 75	0.5585	41.1873	Positive
330	Aguascalientes 76	0.284	20.944	Negative
331	Aguascalientes 77	0.2005	12.024	Negative
332	Aguascalientes 78	0.344	20.6297	Negative
333	Aguascalientes 79	0.3835	22.9985	Negative
334	Aguascalientes 80	0.4425	26.5367	Positive
335	Aguascalientes 81	0.2115	12.6837	Negative
336	Aguascalientes 82	0.8205	49.2054	Positive
337	Aguascalientes 83	0.769	46.1169	Positive
338	Aguascalientes 84	0.316	18.9505	Negative
339	Aguascalientes 85	1.117	66.9865	Positive
340	Aguascalientes 86	0.781	46.8366	Positive
341	Aguascalientes 87	0.683	40.9595	Positive
342	Aguascalientes 88	0.2215	15.1764	Negative
343	Aguascalientes 89	0.9635	66.0158	Positive
344	Aguascalientes 90	0.675	46.2487	Positive
345	Aguascalientes 91	0.1445	9.90065	Negative
346	Aguascalientes 92	1.4595	100	Positive
347	Aguascalientes 93	0.1365	9.35252	Negative
348	Aguascalientes 94	1.35	92.4974	Positive
349	Aguascalientes 95	1.2245	83.8986	Positive
350	Aguascalientes 96	0.232	15.8959	Negative
351	Aguascalientes 97	0.315	21.5827	Negative
352	Aguascalientes 98	0.0775	5.31004	Negative
353	Aguascalientes 99	0.496	33.9842	Positive
354	Aguascalientes 100	0.5485	37.5814	Positive
355	Aguascalientes 101	0.405	27.7492	Positive
356	Aguascalientes 102	0.28	19.1847	Negative
357	Aguascalientes 103	0.1425	9.76362	Negative
358	Aguascalientes 104	1.002	68.6536	Positive
359	Aguascalientes 105	1.209	82.8366	Positive
360	Aguascalientes 106	1.359	93.1141	Positive
361	Aguascalientes 107	0.119	8.15348	Negative
362	Aguascalientes 108	0.171	15.3501	Negative
363	Aguascalientes 109	1.0585	95.018	Positive
364	Aguascalientes 110	0.085	7.63016	Negative
365	Aguascalientes 111	1.112	99.8205	Positive
366	Aguascalientes 112	0.5915	53.0969	Positive
367	Aguascalientes 113	0.128	11.4901	Negative
368	Aguascalientes 114	0.3995	35.8618	Positive
369	Aguascalientes 115	0.9565	85.8618	Positive
370	Aguascalientes 116	0.778	69.8384	Positive
371	Aguascalientes 117	1.154	103.591	Positive
372	Aguascalientes 118	1.002	89.9461	Positive
373	Aguascalientes 119	0.1845	16.5619	Negative
374	Aguascalientes 120	0.302	27.1095	Positive
375	Aguascalientes 121	0.775	69.5691	Positive
376	Aguascalientes 122	0.139	12.4776	Negative
377	Aguascalientes 123	0.886	79.5332	Positive
378	Aguascalientes 124	0.7455	66.921	Positive
379	Aguascalientes 125	0.1465	13.1508	Negative
380	Aguascalientes 126	0.759	68.1329	Positive
381	Aguascalientes 127	0.12	10.772	Negative
382	Aguascalientes 128	0.1785	16.0233	Negative
383	Aguascalientes 129	0.1425	12.7917	Negative
384	Aguascalientes 130	0.7285	65.395	Positive
385	Aguascalientes 131	0.5075	45.5566	Positive
386	Aguascalientes 132	0.0885	7.94434	Negative
387	Aguascalientes 133	0.882	79.1741	Positive
388	Aguascalientes 134	0.0795	7.13645	Negative
389	Aguascalientes 135	0.537	48.2047	Positive
390	Aguascalientes 136	0.1405	12.6122	Negative
391	Aguascalientes 137	0.705	63.2855	Positive
392	Aguascalientes 138	0.99	88.8689	Positive
393	Aguascalientes 139	0.08	7.18133	Negative
394	Aguascalientes 140	0.6605	59.2908	Positive
395	Aguascalientes 141	0.3545	31.8223	Positive
396	Aguascalientes 142	0.069	6.1939	Negative
397	Aguascalientes 143	0.315	28.2765	Positive
398	Aguascalientes 144	0.697	62.5673	Positive
399	Aguascalientes 145	0.2125	19.0754	Negative
400	Aguascalientes 146	0.9785	87.8366	Positive
401	Aguascalientes 147	0.108	9.69479	Negative
402	Aguascalientes 148	0.0935	7.31326	Negative
403	Aguascalientes 149	0.167	13.0622	Negative
404	Aguascalientes 150	0.0785	6.14001	Negative
405	Aguascalientes 151	0.202	15.7998	Negative
406	Aguascalientes 152	0.6765	52.9136	Positive
407	Aguascalientes 153	0.474	37.0747	Positive
408	Aguascalientes 154	0.4725	36.9574	Positive
409	Aguascalientes 155	0.803	62.808	Positive
410	Aguascalientes 156	0.206	16.1126	Negative
411	Aguascalientes 157	0.126	9.8553	Negative
412	Aguascalientes 158	0.2045	15.9953	Negative
413	Aguascalientes 159	0.155	12.1236	Negative
414	Aguascalientes 160	0.4545	35.5495	Positive
415	Aguascalientes 161	0.147	11.4978	Negative
416	Aguascalientes 162	0.0995	7.78256	Negative
417	Aguascalientes 163	0.5985	46.8127	Positive
418	Aguascalientes 164	0.7995	62.5342	Positive
419	Aguascalientes 165	0.1605	12.5538	Negative
420	Aguascalientes 166	0.724	56.6289	Positive
421	Aguascalientes 167	0.3065	23.9734	Negative
422	Aguascalientes 168	0.086	6.72663	Negative
423	Aguascalientes 169	0.22	17.2077	Negative
424	Aguascalientes 170	0.2025	15.8389	Negative
425	Aguascalientes 171	0.0545	4.26281	Negative
426	Aguascalientes 172	0.0865	6.76574	Negative
427	Aguascalientes 173	0.1795	14.0399	Negative
428	Aguascalientes 174	0.0825	6.45287	Negative
429	Aguascalientes 175	0.259	20.2581	Negative
430	Aguascalientes 176	0.3645	28.51	Positive
431	Aguascalientes 177	0.203	15.878	Negative
432	Aguascalientes 178	0.3515	27.4932	Positive
433	Aguascalientes 179	0.9295	72.7024	Positive
434	Aguascalientes 180	1.069	83.6136	Positive
435	Aguascalientes 181	0.225	17.5987	Negative
436	Aguascalientes 182	0.6285	49.1592	Positive
437	Guajajuato 1	0.0425	5.04451	Negative
438	Guajajuato 2	0.053	6.2908	Negative
439	Guajajuato 3	0.0625	7.4184	Negative
440	Guajajuato 4	0.0715	8.48665	Negative
441	Guajajuato 5	1.257	92.6991	Positive
442	Guajajuato 6	0.092	6.78466	Negative
443	Guajajuato 7	1.1785	86.91	Positive
444	Guajajuato 8	0.2655	19.5796	Negative
445	Guajajuato 9	1.321	97.4189	Positive
446	Guajajuato 10	1.0465	77.1755	Positive
447	Guajajuato 11	1.195	88.1268	Positive
448	Guajajuato 12	0.8785	64.7861	Positive
449	Guajajuato 13	0.6775	49.9631	Positive
450	Guajajuato 14	0.636	46.9027	Positive
451	Guajajuato 15	0.216	12.9535	Negative
452	Guajajuato 16	0.259	15.5322	Negative
453	Guajajuato 17	0.164	9.83508	Negative
454	Guajajuato 18	0.2365	14.1829	Negative
455	Guajajuato 19	0.7035	42.1889	Positive
456	Guajajuato 20	0.167	10.015	Negative
457	Guajajuato 21	0.297	17.8111	Negative
458	Guajajuato 22	0.502	30.1049	Positive
459	Guajajuato 23	0.251	15.0525	Negative
460	Guajajuato 24	0.4565	27.3763	Positive
461	Guajajuato 25	0.3745	22.4588	Negative
462	Guajajuato 26	1.3865	83.1484	Positive
463	Guajajuato 27	1.3605	81.5892	Positive
464	Guajajuato 28	0.2125	12.7436	Negative
465	Guajajuato 29	0.227	13.6132	Negative
466	Guajajuato 30	0.6015	36.072	Positive
467	Guajajuato 31	0.298	17.8711	Negative
468	Guajajuato 32	0.334	20.03	Negative
469	Guajajuato 33	0.61	36.5817	Positive
470	Guajajuato 34	0.327	19.6102	Negative
471	Guajajuato 35	0.7405	44.4078	Positive
472	Guajajuato 36	0.813	48.7556	Positive
473	Guajajuato 37	1.025	61.4693	Positive
474	Guajajuato 38	1.215	72.8636	Positive
475	Guajajuato 39	0.7755	46.5067	Positive
476	Guajajuato 40	0.4575	27.4363	Positive
477	Guajajuato 41	0.1675	10.045	Negative
478	Guajajuato 42	0.1155	6.92654	Negative
479	Guajajuato 43	1.41	88.1525	Positive
480	Guajajuato 44	0.997	62.332	Positive
481	Guajajuato 45	0.066	4.12629	Negative
482	Guajajuato 46	0.0995	6.22069	Negative
483	Guajajuato 47	0.455	28.4464	Positive
484	Guajajuato 48	0.54	33.7606	Positive
485	Guajajuato 49	1.2725	79.5561	Positive
486	Guajajuato 50	1.5995	100	Positive
487	Guajajuato 51	0.865	54.0794	Positive
488	Guajajuato 52	0.9605	60.05	Positive
489	Guajajuato 53	1.2785	100	Positive
490	Guajajuato 54	0.328	25.6551	Positive
491	Guajajuato 55	0.3575	27.9625	Positive
492	Guajajuato 56	0.3135	24.5209	Negative
493	Guajajuato 57	0.353	27.6105	Positive
494	Guajajuato 58	0.207	25.0302	Positive
495	Guajajuato 59	0.24	29.0206	Positive
496	Guajajuato 60	0.099	11.971	Negative
497	Guajajuato 61	0.2165	26.179	Positive
498	Guajajuato 62	0.213	25.7557	Positive
499	Guajajuato 63	0.1495	18.0774	Negative
500	Guajajuato 64	0.2315	27.9927	Positive
501	Guajajuato 65	0.206	24.9093	Negative
502	Guajajuato 66	0.1275	15.4172	Negative
503	Guajajuato 67	0.134	16.2031	Negative
504	Guajajuato 68	0.191	23.0955	Negative
505	Guajajuato 69	0.296	35.792	Positive
506	Guajajuato 70	0.1405	16.9891	Negative
507	Guajajuato 71	0.1795	21.705	Negative
508	Guajajuato 72	0.181	21.8863	Negative
509	Guajajuato 73	0.281	33.9782	Positive
510	Guajajuato 74	0.135	16.3241	Negative
511	Guajajuato 75	0.186	22.4909	Negative
512	Guajajuato 76	0.0665	8.04111	Negative
513	Guajajuato 77	0.1085	13.1197	Negative
514	Guajajuato 78	0.078	9.43168	Negative
515	Guajajuato 79	0.066	7.98065	Negative
516	Guajajuato 80	0.255	30.8343	Positive
517	Guajajuato 81	0.129	15.5985	Negative
518	Guajajuato 82	0.113	13.6638	Negative
519	Guajajuato 83	0.066	7.98065	Negative
520	Guajajuato 84	0.079	9.5526	Negative
521	Guajajuato 85	0.3125	37.7872	Positive
522	Guajajuato 86	0.105	12.6965	Negative
523	Guajajuato 87	0.072	8.70617	Negative
524	Guajajuato 88	0.0655	7.92019	Negative
525	Guajajuato 89	0.0725	8.76663	Negative
526	Guajajuato 90	0.1635	19.7703	Negative
527	Guajajuato 91	0.152	18.3797	Negative
528	Guajajuato 92	0.1605	19.4075	Negative
529	Guajajuato 93	0.177	21.4027	Negative
530	Guajajuato 94	0.167	20.1935	Negative
531	Guajajuato 95	0.1165	14.0871	Negative
532	Guajajuato 96	0.0625	7.55744	Negative
533	Guajajuato 97	0.2105	25.4534	Positive
534	Guajajuato 98	0.075	5.12383	Negative
535	Guajajuato 99	0.184	12.5705	Negative
536	Guajajuato 100	0.465	31.7677	Positive
537	Guajajuato 101	0.1395	9.53032	Negative
538	Guajajuato 102	0.1225	8.36892	Negative
539	Guajajuato 103	0.0465	3.17677	Negative
540	Guajajuato 104	0.064	4.37233	Negative
541	Guajajuato 105	0.3105	21.2126	Negative
542	Guajajuato 106	0.175	11.9556	Negative
543	Guajajuato 107	0.846	57.7968	Positive
544	Guajajuato 108	0.8845	60.427	Positive
545	Veracruz 1	0.2945	18.412	Negative
546	Veracruz 2	0.282	17.6305	Negative
547	Veracruz 3	0.3655	22.8509	Negative
548	Veracruz 4	0.21	13.1291	Negative
549	Veracruz 5	0.2225	13.9106	Negative
550	Veracruz 6	0.4	25.0078	Positive
551	Veracruz 7	0.2845	17.7868	Negative
552	Veracruz 8	0.2925	18.287	Negative
553	Veracruz 9	0.17	10.6283	Negative
554	Veracruz 10	0.3835	23.9762	Negative
555	Veracruz 11	0.138	8.6277	Negative
556	Veracruz 12	0.1795	11.2223	Negative
557	Veracruz 13	0.2915	18.2244	Negative
558	Veracruz 14	0.4565	28.5402	Positive
559	Veracruz 15	0.2375	14.8484	Negative
560	Veracruz 16	0.215	13.4417	Negative
561	Veracruz 17	0.3345	20.9128	Negative
562	Veracruz 18	0.1595	9.97187	Negative
563	Veracruz 19	0.1835	11.4723	Negative
564	Veracruz 20	0.262	16.3801	Negative
565	Veracruz 21	0.1305	8.1588	Negative
566	Veracruz 22	0.1875	11.7224	Negative
567	Veracruz 23	0.2745	17.1616	Negative
568	Veracruz 24	0.196	12.2538	Negative
569	Veracruz 25	0.2315	14.4733	Negative
570	Veracruz 26	0.1565	9.78431	Negative
571	Veracruz 27	0.3395	21.2254	Negative
572	Veracruz 28	0.286	17.8806	Negative
573	Veracruz 29	0.159	9.94061	Negative
574	Veracruz 30	0.248	15.5048	Negative
575	Veracruz 31	0.141	9.66084	Negative
576	Veracruz 32	0.18	12.333	Negative
577	Veracruz 33	0.0875	5.9952	Negative
578	Veracruz 34	0.241	16.5125	Negative
579	Veracruz 35	0.332	22.7475	Negative
580	Veracruz 36	0.1225	8.39329	Negative
581	Veracruz 37	0.266	18.2254	Negative
582	Veracruz 38	0.305	20.8976	Negative
583	Veracruz 39	0.153	10.483	Negative
584	Veracruz 40	0.1835	12.5728	Negative
585	Veracruz 41	0.1475	10.1062	Negative
586	Veracruz 42	0.437	29.9418	Positive
587	Veracruz 43	0.1735	11.8876	Negative
588	Veracruz 44	0.208	14.2515	Negative
589	Veracruz 45	0.123	8.42754	Negative
590	Veracruz 46	0.151	10.346	Negative
591	Veracruz 47	0.157	10.7571	Negative
592	Veracruz 48	0.1015	6.95444	Negative
593	Veracruz 49	0.183	12.5385	Negative
594	Veracruz 50	0.224	15.3477	Negative
595	Estado de México 1	0.0845	5.87928	Negative
596	Estado de México 2	0.1695	11.7934	Negative
597	Estado de México 3	0.928	64.5678	Positive
598	Estado de México 4	0.379	26.3698	Positive
599	Estado de México 5	0.272	18.925	Negative
600	Estado de México 6	0.1755	12.2108	Negative
601	Estado de México 7	0.077	5.35745	Negative
602	Estado de México 8	0.3665	25.5001	Positive
603	Estado de México 9	0.3315	23.0649	Negative
604	Estado de México 10	0.116	8.07097	Negative
605	Estado de México 11	0.299	20.8036	Negative
606	Estado de México 12	0.7525	52.3569	Positive
607	Estado de México 13	0.637	44.3208	Positive
608	Estado de México 14	0.4685	32.597	Positive
609	Estado de México 15	1.293	89.9635	Positive
610	Estado de México 16	0.5215	36.2846	Positive
611	Estado de México 17	1.1465	79.7704	Positive
612	Estado de México 18	0.61	42.4422	Positive
613	Estado de México 19	1.069	74.3782	Positive
614	Estado de México 20	0.0075	0.52183	Negative
615	Estado de México 21	0.231	16.0724	Negative
616	Estado de México 22	0.366	34.0149	Positive
617	Estado de México 23	0.3565	33.132	Positive
618	Estado de México 24	0.2705	25.1394	Positive
619	Estado de México 25	0.402	37.3606	Positive
620	Estado de México 26	0.291	27.0446	Positive
621	Estado de México 27	0.3435	31.9238	Positive
622	Estado de México 28	0.305	28.3457	Positive
623	Estado de México 29	0.2225	20.6784	Negative
624	Estado de México 30	0.36	33.4572	Positive
625	Estado de México 31	0.3275	30.4368	Positive
626	Estado de México 32	0.364	33.829	Positive
627	Estado de México 33	0.4575	42.5186	Positive
628	Estado de México 34	0.3945	36.6636	Positive
629	Estado de México 35	0.6005	55.8086	Positive
630	Estado de México 36	0.354	32.8996	Positive
631	Estado de México 37	0.3975	36.9424	Positive
632	Estado de México 38	0.3765	34.9907	Positive
633	Estado de México 39	0.395	36.71	Positive
634	Estado de México 40	0.2475	23.0019	Negative
635	Estado de México 41	0.382	35.5019	Positive
636	Estado de México 42	1.119	103.996	Positive
637	Estado de México 43	0.592	55.0186	Positive
638	Estado de México 44	1.02	94.7955	Positive
639	Estado de México 45	0.2185	20.3067	Negative
640	Estado de México 46	0.337	31.3197	Positive
641	Estado de México 47	0.2915	27.0911	Positive
642	Estado de México 48	0.3355	31.1803	Positive
643	Estado de México 49	0.9495	88.2435	Positive
644	Estado de México 50	0.222	20.632	Negative
645	Estado de México 51	0.4665	43.355	Positive
646	Morelos 1	0.222	13.3293	Negative
647	Morelos 2	0.4185	25.1276	Positive
648	Morelos 3	0.2835	17.0219	Negative
649	Morelos 4	0.2305	13.8397	Negative
650	Morelos 5	0.153	9.18643	Negative
651	Morelos 6	0.3475	20.8646	Negative
652	Morelos 7	0.398	23.8967	Negative
653	Morelos 8	0.525	31.5221	Positive
654	Morelos 9	0.208	12.4887	Negative
655	Morelos 10	0.266	15.9712	Negative
656	Morelos 11	0.225	13.5095	Negative
657	Morelos 12	0.2385	14.32	Negative
658	Morelos 13	0.1765	10.5974	Negative
659	Morelos 14	0.508	30.5014	Positive
660	Morelos 15	0.362	21.7352	Negative
661	Morelos 16	0.3045	18.2828	Negative
662	Morelos 17	0.1975	11.8583	Negative
663	Morelos 18	0.242	14.5302	Negative
664	Morelos 19	0.2355	14.1399	Negative
665	Morelos 20	0.21	12.6088	Negative
666	Morelos 21	0.2105	12.6388	Negative
667	Morelos 22	0.2955	17.7424	Negative
668	Morelos 23	0.203	12.1885	Negative
669	Morelos 24	0.2595	15.5809	Negative
670	Morelos 25	0.309	18.553	Negative
671	Morelos 26	0.152	9.12639	Negative
672	Morelos 27	0.184	11.0477	Negative
673	Morelos 28	0.109	6.54458	Negative
674	Morelos 29	0.089	5.34374	Negative
675	Morelos 30	0.118	7.08496	Negative
676	Morelos 31	0.349	20.9547	Negative
677	Morelos 32	0.236	14.1699	Negative
678	Morelos 33	0.165	9.90693	Negative
679	Morelos 34	0.2895	17.3822	Negative
680	Morelos 35	0.3035	18.2228	Negative
681	Morelos 36	0.249	14.9505	Negative
682	Morelos 37	0.127	7.62534	Negative
683	Morelos 38	0.2495	14.9805	Negative
684	Morelos 39	0.091	5.46382	Negative
685	Morelos 40	0.476	28.58	Positive
686	Morelos 41	0.127	8.85017	Negative
687	Morelos 42	0.2555	17.8049	Negative
688	Morelos 43	0.119	8.08424	Negative
689	Morelos 44	0.2165	15.0871	Negative
690	Morelos 45	0.386	26.899	Positive
691	Morelos 46	0.2035	13.8247	Negative
692	Morelos 47	0.1555	10.8362	Negative
693	Morelos 48	0.2325	16.2021	Negative
694	Morelos 49	0.0815	5.53668	Negative
695	Morelos 50	0.322	22.439	Negative
696	Morelos 51	0.191	13.3101	Negative
697	Morelos 52	0.1915	13.0095	Negative
698	Morelos 53	0.1865	12.9965	Negative
699	Morelos 54	0.153	10.662	Negative
700	Morelos 55	0.3105	21.0938	Negative
701	Morelos 56	0.32	22.2997	Negative
702	Morelos 57	0.124	8.64111	Negative
703	Morelos 58	0.1955	13.2813	Negative
704	Morelos 59	0.126	8.78049	Negative
705	Morelos 60	0.4265	29.7213	Positive
706	Morelos 61	0.2255	15.3193	Negative
707	Morelos 62	0.136	9.47735	Negative
708	Morelos 63	0.1885	13.1359	Negative
709	Morelos 64	0.3005	20.4144	Negative
710	Morelos 65	0.114	7.94425	Negative
711	Morelos 66	0.062	4.32056	Negative
712	Morelos 67	0.157	10.6658	Negative
713	Morelos 68	0.225	15.6794	Negative
714	Morelos 69	0.295	20.5253	Negative
715	Morelos 70	0.9115	63.4197	Positive
716	Morelos 71	0.669	46.5472	Positive
717	Morelos 72	0.32	22.2647	Negative
718	Morelos 73	0.044	3.0614	Negative
719	Quéretaro 1	0.28	19.5122	Negative
720	Quéretaro 2	0.332	23.1359	Negative
721	Quéretaro 3	0.3245	22.0448	Negative
722	Quéretaro 4	0.206	14.3554	Negative
723	Quéretaro 5	0.495	34.4948	Positive
724	Quéretaro 6	0.079	5.36685	Negative
725	Quéretaro 7	0.346	24.1115	Negative
726	Quéretaro 8	0.1745	12.1603	Negative
727	Quéretaro 9	0.2895	19.6671	Negative
728	Quéretaro 10	0.5	34.8432	Positive
729	Quéretaro 11	0.274	19.0941	Negative
730	Quéretaro 12	0.27	18.3424	Negative
731	Quéretaro 13	0.5165	35.7316	Positive
732	Quéretaro 14	0.091	6.2954	Negative
733	Quéretaro 15	0.0725	5.01557	Negative
734	Quéretaro 16	0.228	15.7731	Negative
735	Quéretaro 17	0.1655	11.4493	Negative
736	Quéretaro 18	0.226	15.6347	Negative
737	Quéretaro 19	0.156	10.7921	Negative
738	Quéretaro 20	0.1915	13.248	Negative
739	Quéretaro 21	0.187	12.9367	Negative
740	Quéretaro 22	0.1775	12.2795	Negative
741	Quéretaro 23	0.155	10.7229	Negative
742	Quéretaro 24	0.1725	11.9336	Negative
743	Quéretaro 25	0.1575	10.8959	Negative
744	Quéretaro 26	0.189	13.0751	Negative
745	Quéretaro 27	0.1835	12.6946	Negative
746	Quéretaro 28	0.223	15.4272	Negative
747	Quéretaro 29	0.062	4.28917	Negative
748	Quéretaro 30	0.3315	22.9332	Negative
749	Quéretaro 31	0.109	7.54064	Negative
750	Quéretaro 32	0.2065	14.2857	Negative
751	Quéretaro 33	0.137	9.47769	Negative
752	Quéretaro 34	0.098	6.77966	Negative
753	Quéretaro 35	0.055	3.80491	Negative
754	Quéretaro 36	0.1495	10.3424	Negative
755	Quéretaro 37	0.197	13.6285	Negative
756	Quéretaro 38	0.1165	8.05949	Negative
757	Quéretaro 39	0.4475	30.9581	Positive
758	Quéretaro 40	0.1555	10.7575	Negative
759	Quéretaro 41	0.133	9.20097	Negative
760	Quéretaro 42	0.564	39.0176	Positive
761	Quéretaro 43	0.111	7.679	Negative
762	Quéretaro 44	0.243	16.8108	Negative
763	Quéretaro 45	0.183	12.66	Negative
764	Quéretaro 46	0.1815	12.5562	Negative
765	Quéretaro 47	0.112	7.74818	Negative
766	Quéretaro 48	0.2	13.836	Negative
767	Quéretaro 49	0.109	7.54064	Negative
768	Quéretaro 50	0.218	15.0813	Negative
769	Quéretaro 51	0.307	21.2383	Negative
770	Quéretaro 52	0.2405	16.6378	Negative
771	Quéretaro 53	0.4315	30.0226	Positive
772	Quéretaro 54	0.3125	21.7429	Negative
773	Quéretaro 55	0.2665	18.5424	Negative
774	Quéretaro 56	0.314	21.8473	Negative
775	Quéretaro 57	0.6315	43.9381	Positive
776	Quéretaro 58	0.2965	20.6297	Negative
777	Quéretaro 59	0.521	36.2498	Positive
778	Quéretaro 60	0.2905	20.2122	Negative
779	Quéretaro 61	0.4545	31.6229	Positive
780	Quéretaro 62	0.4075	28.3528	Positive
781	Quéretaro 63	0.2645	18.4032	Negative
782	Quéretaro 64	0.211	14.6808	Negative
783	Quéretaro 65	0.585	40.7027	Positive
784	Quéretaro 66	0.184	12.8022	Negative
785	Quéretaro 67	0.269	18.7163	Negative
786	Quéretaro 68	0.6635	46.1646	Positive
787	Quéretaro 69	0.1485	10.3322	Negative
788	Quéretaro 70	0.21	14.6112	Negative
789	Quéretaro 71	0.2325	16.1767	Negative
790	Quéretaro 72	0.564	39.2416	Positive
791	Quéretaro 73	0.13	9.04505	Negative
792	Quéretaro 74	0.2105	14.646	Negative
793	Quéretaro 75	0.0505	3.51365	Negative
794	Quéretaro 76	0.2505	17.4291	Negative
795	Quéretaro 77	0.298	20.734	Negative
796	Quéretaro 78	0.312	21.7081	Negative
797	Quéretaro 79	0.248	17.2552	Negative
798	Quéretaro 80	0.3525	24.526	Negative
799	Quéretaro 81	0.2745	19.099	Negative
800	Quéretaro 82	0.363	25.2566	Positive
801	Quéretaro 83	0.1675	11.6542	Negative
802	Quéretaro 84	0.302	21.0123	Negative
803	Quéretaro 85	0.2215	15.4114	Negative
804	Quéretaro 86	0.168	11.689	Negative
805	Michoacán 1	0.653	100	Positive
806	Michoacán 2	0.4865	74.5023	Positive
807	Michoacán 3	0.4535	69.4487	Positive
808	Michoacán 4	0.4545	69.6018	Positive
809	Michoacán 5	0.07	10.7198	Negative
810	Michoacán 6	0.425	65.0842	Positive
811	Michoacán 7	0.354	54.2113	Positive
812	Michoacán 8	0.6435	98.5452	Positive
813	Michoacán 9	0.0435	6.66156	Negative
814	Michoacán 10	0.177	27.1057	Positive
815	Michoacán 11	0.519	79.4793	Positive
816	Michoacán 12	0.609	93.2619	Positive
817	Michoacán 13	0.1955	29.9387	Positive
818	Michoacán 14	0.1565	23.9663	Negative
819	Michoacán 15	0.3885	59.4946	Positive
820	Michoacán 16	0.279	42.7259	Positive
821	Michoacán 17	0.1375	21.0567	Negative
822	Michoacán 18	0.1115	17.075	Negative
823	Michoacán 19	0.324	49.6172	Positive
824	Michoacán 20	0.123	18.8361	Negative
825	Michoacán 21	0.086	13.17	Negative
826	Michoacán 22	0.29	44.4104	Positive
827	Michoacán 23	0.093	14.242	Negative
828	Michoacán 24	0.0315	4.82389	Negative
829	Michoacán 25	0.015	2.29709	Negative
830	Michoacán 26	0.014	2.14395	Negative
831	Michoacán 27	0.169	25.8806	Positive
832	Michoacán 28	0.5895	90.2757	Positive
833	Michoacán 29	0.038	5.8193	Negative
834	Michoacán 30	0.27	41.3476	Positive
835	Michoacán 31	0.145	24.7652	Negative
836	Michoacán 32	0.0855	14.6029	Negative
837	Michoacán 33	0.1715	29.2912	Positive
838	Michoacán 34	0.17	29.035	Positive
839	Michoacán 35	0.231	39.4535	Positive
